# Supplementary material for: An mRNA Vaccine with Tandem Mutated HA-NA Confers Protection Against Multiple Strains of H1N1 Influenza
Source: Vaccines (Basel). 2026 May 19;14(5):454. doi: 10.3390/vaccines14050454 (PMC13211442; doi:10.3390/vaccines14050454)
Supplement: Supplementary file 1 [file vaccines-14-00454-s001.zip]

Archive with 1 entries (1 files):
- vaccines-4305745-supplementary.pdf
